# Supplementary material for: Investigating and promoting health behaviors reactivity among Hong Kong older adults in the post-COVID-19 Era: An exploratory network analysis
Source: PLoS One. 2023 Nov 2;18(11):e0293512. doi: 10.1371/journal.pone.0293512 (PMC10621926; doi:10.1371/journal.pone.0293512)
Supplement: S1 File — (ZIP) [file pone.0293512.s001.zip]

Archive with 6 entries (6 files):
- Supporting information/S1 Figure. The Centrality Plot.docx
- Supporting information/S1 Table. Centrality measures of the healthy lifestyle behaviour variables.docx
- Supporting information/S2 Figure. The Centrality Stability Plot.docx
- Supporting information/S2 Table. Edges Weight Matrix.docx
- Supporting information/S3 Figure. Edge Stability.docx
- Supporting information/S3 Table. Paths Summary Table.docx
